# Supplementary material for: iMUT-seq: high-resolution DSB-induced mutation profiling reveals prevalent homologous-recombination dependent mutagenesis
Source: Nat Commun. 2023 Dec 18;14:8419. doi: 10.1038/s41467-023-44167-1 (PMC10728174; doi:10.1038/s41467-023-44167-1)
Supplement: Supplementary file 4 — Supplementary Data 1 [file 41467_2023_44167_MOESM4_ESM.xlsx]

## Sheet: Supplementary Data 1
Supplementary Table 1: Genomic primer pairs for iMUT-seq with metadata.
Amplicon name	Transcriptional activity	Chr	Coord	FW_coord	RV_coord	Length	Forward	Reverse
CTRL_CHR1	low	chr1	82606592	82606479	82606705	226	GCACATGGGATTTTGCAGGAACATGTCTCTGTCACTGG	CCATCTGGCTTTAGTTCCACTTCAATCAGC
CTRL_CHR12	low	chr12	65124295	65124167	65124423	256	CTAGCATATGATAAAAATTTGGAAATAATGTGCTAGGC	GGCTATGATCATGTTTTATTTGTACTATAATTTCCAGGTC
CTRL_EEF1A1	high	chr6	73519988	73519861	73520116	255	CCTTTCTGGTATTAAACATACCTCAGCAGCC	GATCTTGGTTCATTCTCAAGCCTCAGACAGTGG
CTRL_PTMAp	high	chr2	231707414	231707293	231707536	243	CGACAGCTAAGTGCGGTGGCGATAAGGCCAGCG	CAGAGTTCCTCGGGAAAAATCATCGTCTCTGGAGCC
CTRL_ZNF425	low	chr7	149104493	149104366	149104621	255	CGCCGCAGGGAAACTCCTTCTGCCTGTCGTGGAC	CGAGTGTAACAAAAGTTTCCGCCTCAAGAGAAGCCTG
HR11	low	chr18	7568357	7568201	7568487	286	GAGTCCCTGGCCGGCTGCAAAAGGAACAGCAG	AGCCTCTCCGCAGACGCTGCACGACCGCG
HR15	low	chr17	6070645	6070510	6070763	253	GTCCGCTTGCCGCGGGCGGCCGGAGACGTGC	CGCCGCGCTCCCAACCGCGTCTGCAC
HR17	high	chr17	5486903	5486767	5487033	266	CGGCCTGTGGGTCGGCCTCACCCCGGCCTCCG	CCGCCTCATCTTCTCTGCTAGACTTAGAGTTCCTG
HR18	low	chr17	4366231	4366102	4366352	250	CGGGCGAGAACGGCTGGGCCCGGCCGGGACCG	AGCCCCGGCGCCAGCCCGGGCCCTCGGC
HR19	high	chr14	52695641	52695505	52695767	262	CACGCTTGGGAGGCCAGTCCGCACGCTCGGTCG	GCGGGGCCGAGCCGGGAAGCTGGTCGGTGCG
HR20	high	chr17	21042990	21042865	21043125	260	CGGCGGCGAGGGAGGCGAGGACGACGCCAG	GTGACGTAATCTCCGTCCGCGGCCGCGGCG
HR24	high	chr9	36258519	36258386	36258641	255	GCCACGAAGCAGGCAGAGCGCGAGC	CATGGAAGATGGTCCGCTGGTCAGC
HR2	high	chr9	127930894	127930751	127931045	294	TCGCCCCCGCAGCAGCTTCCCGGGCTTTGGCCGC	CAGGCGGCCCTAGCGACCCGAGTCCCCACGCCG
HR5	high	chr3	52198149	52198009	52198282	273	TCCGCAGAGCCCAAGAAGTGGGCCTCTCTGC	GCCGCACCTACCGCGCGGGCCCTCACCTGCGCTG
HR9	high	chr2	85595473	85595321	85595600	279	TCCGGAAGCGCCATGGGCCAACGCTCGCA	CCCTCTCATTGGCTTGAACAAGTCAGGTGACC
NH14	low	chr7	93232180	93232028	93232324	296	TCACACTCCTAGGGGACATCGCGTCAATCTGGC	GCTGGGAACTGTAGTCTTCTGGACGCCGGCGGTAGCAACG
NH1	low	chr7	76178191	76178065	76178320	255	GCGCCCAGGGCGAAGGTACTTAGACAGC	AGCCTCAGCCTCTGGCTCCCTCTGCAGGCAG
NH25	low	chr9	29212804	29212661	29212930	269	TCAACCTCCACAGAGAACCCAGTCCGAAATCG	GCCTCAAGGTAAGAGGCAGCAAAGCTGCTGCTTG
NH28	high	chr2	119366992	119366857	119367122	265	GCTAGCGCCGCGGCGGGGGCTGGGCACGC	GAGCCCCCAACGGGCCTCCCGCCCGCTGCACC
NH8	high	chr4	177442424	177442281	177442555	274	TGACGACCAGGGGCAGAGGGCTGGAGCAGC	CGTGACACAACTCTCCCGCGGGCCCAGGGACG
NH11	low	chr11	24496932	24496790	24497060	270	CAATTATCGGCAGATTAGGTTTCTACTCTCCGTG	CAGGAGTGATGTCACCGGCGAGGCGAGCCCTGCC
NH15	low	chr5	143405487	143405354	143405626	272	CGGCGGCTCCCCCTGCTCTGACATCTTGAAGACG	CCTCTGGAGGCGGCCCCCGTAGATCGTCTCCGG
NH22	high	chr15	68819784	68819637	68819918	281	CTGCCGACAAGCCCAGCACTGAGAAAGACGGGC	TCCACCCCACCTTCGGGCCAGATGCTGATGTTTCT
NH27	high	chr1	40508974	40508856	40509103	247	GCGTCCGGGAGCAGCTCCGAGGCCGCGGCG	GAAGGAGTCCCGGCCAACAGCACTGTGTTCCGA
NH4	high	chr2	68157619	68157494	68157752	258	CGGCAACCTGGAAACCAGACTCCAAACATTGGC	GGTCTTGGGCTCACTCCAGCCGCGCAACTCCCAG
