# Supplementary material for: iMUT-seq: high-resolution DSB-induced mutation profiling reveals prevalent homologous-recombination dependent mutagenesis
Source: Nat Commun. 2023 Dec 18;14:8419. doi: 10.1038/s41467-023-44167-1 (PMC10728174; doi:10.1038/s41467-023-44167-1)
Supplement: Supplementary file 5 — Supplementary Data 2 [file 41467_2023_44167_MOESM5_ESM.xlsx]

## Sheet: Supplementary Data 2
Supplementary Table 2: siRNA targets, sequences and sources.
Target	Sequence	Source	Cat no.
siRNA KU70	GGAAGAGATAGTTTGATTTTT	(Biehs et al, 2017)	N/A
siRNA Artemis	AACTGAAGAGAGCTAGAACAG	(Biehs et al, 2017)	N/A
siRNA 53BP1	Pool	ThermoFisher Scientific	s14314
siRNA PNKP	CACACUGUAUUUGGUCAAU	(Parsons et al, 2012)	N/A
siRNA POLL	GUGACUUCCUGGAACGUAU	(Zucca et al, 2013)	N/A
siRNA XRCC4	AUAUGUUGGUGAACUGAGA	(Nishi et al, 2018)	N/A
siRNA LIG4	CAAGATGTTTACAGAAAGGAA	(Biehs et al, 2017)	N/A
siRNA MRE11	Pool	Horizon Discovery	L-009271-00
siRNA BRCA1	Pool	Horizon Discovery	J-003461-09
siRNA BLM	AAGCTAGGAGTCTGCGTGCGA	(Biehs et al, 2017)	N/A
siRNA EXO1	CAAGCCTATTCTCGTATTTTT	(Biehs et al, 2017)	N/A
siRNA BRCA2	GAAGAAUGCAGGUUUAAU	(Dilley et al, 2016)	N/A
siRNA FANCA	CGACAUGCAUGCUGUGGGA	(Howard, Yanez and Stark, 2015)	N/A
siRNA RAD52		ThermoFisher Scientific	s11746
siRNA RAD51	CCAGAUCUGUCAUACGCUA	(Dilley et al, 2016)	N/A
siRNA POLD1		ThermoFisher Scientific	s616
siRNA POLE	CUCGGAAGCUGGAAGAUUAUU	(Dilley et al, 2016)	N/A
