# Supplementary material for: iMUT-seq: high-resolution DSB-induced mutation profiling reveals prevalent homologous-recombination dependent mutagenesis
Source: Nat Commun. 2023 Dec 18;14:8419. doi: 10.1038/s41467-023-44167-1 (PMC10728174; doi:10.1038/s41467-023-44167-1)
Supplement: Supplementary file 6 — Supplementary Data 3 [file 41467_2023_44167_MOESM6_ESM.xlsx]

## Sheet: Supplementary Data 3
Supplementary Table 3: Antibodies, sources and catalog numbers
Target	Company	Cat no.	Dilution
Mouse monoclonal anti-KU70	SCBT	sc-5309	1/2000
Rabbit polyclonal anti-Artemis	Novus Biologicals	NBP2-15477	1/500
Rabbit polyclonal anti-53BP1	Novus Biologicals	NB100-305	1/1000
Mouse monoclonal anti-PNKP	SCBT	sc-166153	1/500
Mouse monoclonal anti-POLL	SCBT	sc-373844	1/1000
Mouse monoclonal anti-XRCC4	SCBT	sc-271087	1/500
Rabbit polyclonal anti-LIG4	Proteintech	12695-1-AP	1/1000
Mouse monoclonal anti-MRE11	SCBT	sc-135992	1/500
Mouse monoclonal anti-BRCA1	SCBT	sc-6954	1/1000
Rabbit polyclonal anti-BLM	Abcam	Ab2179	1/500
Rabbit polyclonal anti-EXO1	Proteintech	16253-1-AP	1/500
Mouse monoclonal anti-BRCA2	Sigma-Aldrich	OP95	1/500
Rabbit polyclonal anti-FANCA	Bethyl	A301-980A	1/500
Rabbit polyclonal anti-RAD52	Proteintech	28045-1-AP	1/1000
Rabbit polyclonal anti-RAD51	Abcam	ab176458	1/2000
Mouse monoclonal anti-RAD51	Novus Biologicals	NB100-148	1/250
Rabbit monoclonal anti-RPA70	Abcam	ab79398	1/500
Mouse monoclonal anti-POLD1	SCBT	sc-374025	1/1000
Mouse monoclonal anti-POLE	Novus Biologicals	NB100-115	1/500
Rabbit polyclonal anti-Lamin A/C	CST	2032T	1/2000
Rabbit monoclonal anti-Vinculin	Abcam	ab129002	1/5000
Rabbit monoclonal anti-GAPDH	CST	5174S	1/5000
Rabbit monoclonal anti-phospho ATM (S1981)	Abcam	ab81292	1/500
Goat polyclonal anti-mouse IgG Alexa Fluor 594	Abcam	ab150116	1/1000
Goat polyclonal anti-rabbit IgG Alexa Fluor 594	Abcam	ab150080	1/1000
Goat polyclonal anti-mouse IgG Alexa Fluor 488	Abcam	ab150113	1/1000
Goat polyclonal anti- rabbit IgG Alexa Fluor 488	Abcam	ab150077	1/1000
IRDye 800CW Goat anti-Mouse IgG	Li-Cor	926-32210	1/10000
IRDye 680CW Goat anti-Rabbit IgG	Li-Cor	926-68071	1/10000
