# Supplementary material for: iMUT-seq: high-resolution DSB-induced mutation profiling reveals prevalent homologous-recombination dependent mutagenesis
Source: Nat Commun. 2023 Dec 18;14:8419. doi: 10.1038/s41467-023-44167-1 (PMC10728174; doi:10.1038/s41467-023-44167-1)
Supplement: Supplementary file 8 — Source data [file 41467_2023_44167_MOESM8_ESM.xlsx]

## Sheet: Fig 1b
	Uncropped blots of Fig 1b, red box indicates cropped section shown in the figure.

## Sheet: Fig 1c
	CTRL			NHEJ			HR
-IAA	-8.505	11.573		20.695	48.019		27.992	36.746
+14h IAA	-5.561	13.186		3.451	7.289		3.845	7.45

## Sheet: Fig 2b
CTRL							HR						NHEJ
0.056016	-0.09251	-0.11791	0.01832	-0.25644	-0.05383	-0.1467	0.325322	-0.7005	-0.04636	1.02693	-0.07533	2.08008	0.185061	0.173054	0.126529	0.557188	-0.23321	0.484897
0.232077	-0.02649	0.310458	0.009733	-0.28032	-0.03812	-0.39962	0.319467	-0.27817	0.848459	0.43154	0.883863	1.72157	0.229623	0.320538	0.077968	0.409027	0.397831	0.12847
-0.66038	0.033249	-0.10464	-0.02952	0.229212	0.019332	0.538604	2.26358	3.25569	2.03146	3.14149	2.72041	2.99155	0.393306	1.08841	0.642064	0.949244	0.774852	1.00317
-0.60855	0.070341	0.171541	-0.03549	0.413395	0.003987	0.51902	0.842073	1.08441	1.15341	0.040799	0.604265	2.0539	0.462501	0.753808	0.110751	0.969593	0.405016	0.923996
							0.265761	0.192832	-0.1081	0.749094	0.425456	0.967234	0.488166	0.258365	0.389948	0.875006	0.505753	1.58032
							1.3409	3.11316	3.63253	0.377398	3.08794	2.02373	0.685761	1.07528	0.858802	1.32585	1.06129	1.68696
							0.888284	0.848502	-0.23628	1.37467	2.25007	1.15507	0.139653	0.473048	0.480049	0.614705	0.696714	0.713365
							1.64527	2.40836	2.36481	4.60905	4.54161	2.88709	0.101288	-0.09442	-0.07169	0.403481	-0.10426	0.949738
							1.61774	2.78581	0.283534	2.61032	2.23455	2.07131	0.327096	0.923066	0.00385	0.917703	0.72147	0.821045
							0.169804	1.18939	0.111187	1.17717	0.091284	0.879895	0.556549	0.124774	0.494752	1.15444	0.489775	0.758299
							HR vs NHEJ: p-value=0.02621

## Sheet: Fig 2c
	C>A							C>T							C>G							T>A							T>C							T>G
CTRL	0.005479	-0.08157	0.006722	0.078396	0.000808	0.073923		0.117563	-0.13114	0.031499	0.017515	0.089169	0.034674		0.002931	-0.08076	0.002704	0.038861	-0.0113	0.031895		0.007934	-0.02029	0.00475	0.052276	0.030025	0.064145		0.132115	-0.29355	0.015638	0.048928	0.070479	0.057124		0.023466	-0.10147	-0.0012	0.023652	0.006297	0.038762
HR	0.256105	0.154587	0.194466	0.389088	0.258721	0.471567		0.508734	-0.18039	0.142336	0.858208	0.3875	1.47143		0.237628	0.316805	0.386367	0.360684	0.427584	0.464554		0.094822	0.086479	0.092802	0.162004	0.125766	0.168841		0.104115	0.136691	0.142988	0.297955	0.126356	0.437508		0.048668	0.158452	0.144106	0.223684	0.510351	0.045056
NHEJ	0.08641	0.005913	0.069014	0.244176	0.101564	0.265199		0.265399	-0.12498	0.077127	0.662457	0.156925	1.10161		0.082999	0.024615	0.118219	0.188635	0.109691	0.167881		0.037646	0.004501	0.043205	0.130953	0.057091	0.091685		0.118861	-0.09826	0.025359	0.210353	0.068996	0.402576		0.043969	-0.00969	0.076614	0.108711	0.13493	0.041278

## Sheet: Fig 2e
CTRL							HR							NHEJ
0.003779	-0.0002	-0.00227	0.004581	-0.00028	0.000157		0.016036	0.011429	0.011304	0.011251	0.00905	0.017054		0.014144	0.02745	0.018435	0.037455	0.01042	0.021684
-0.00248	0.000432	0.002506	0.001811	0.002017	0.000956		0.094724	0.054558	0.099253	0.047223	0.057681	0.080467		0.176328	0.175154	0.150222	0.149028	0.13643	0.079946
0.000148	-0.00235	0.005428	0.005672	0.005786	0.003087		1.08801	1.13822	1.16811	1.14194	1.10888	1.20396		0.182373	0.176975	0.205125	0.162851	0.180874	0.292063
0.019958	-0.02959	0.006044	0.02942	0.024471	0.066154		0.132035	0.120185	0.116075	0.118919	0.157986	0.189444		0.234218	0.197673	0.179521	0.24899	0.170448	0.213014
							0.026898	0.059793	0.039404	0.019633	0.024646	0.040052		0.315461	0.205344	0.30308	0.352354	0.326674	0.402532
							0.496835	0.629054	0.602811	0.402555	0.798074	0.594644		0.1686	0.161355	0.211816	0.157203	0.11919	0.293098
							0.404639	0.336757	0.29408	0.296817	0.377265	0.322685		0.435095	0.442098	0.387129	0.303102	0.410505	0.380248
							0.287784	0.2751	0.320937	0.261807	0.302972	0.246129		0.000982	-0.00265	0.009035	0.015185	-0.00205	0.009804
							0.624453	0.55687	0.508149	0.693906	0.667063	0.745472		0.078944	0.099399	0.048031	0.123278	0.104985	0.094958
							0.098967	0.11945	0.091365	0.121793	0.117189	0.167994		0.372068	0.340191	0.372773	0.350498	0.442914	0.409566
							HR vs NHEJ: p-value=0.6842

## Sheet: Fig 2f
	Small							Mid							Large							Break.Small							Break.Large							Distant.Small							Distant.Large
CTRL	0.074246	-0.1184	0.024129	0.006605	0.029982	0.011632		0.002156	-0.00418	0.000733	0.003594	-0.00186	0.000546		0.000697	-0.0002	0.000234	3.21e-05	5.32e-05	0.000564		0.004034	-0.00764	0.002342	0.008966	0.005807	0.014071		9.12e-05	-0.00015	0	-7.79e-05	-0.00013	0		0.057401	-0.09043	0.025026	0.003653	0.017009	0.015154		0.000153	-1.39e-05	0.001547	0.000842	-0.00014	6.39e-05
HR	0.257874	0.096671	0.14771	0.340014	0.194182	0.611522		0.092784	0.132988	0.115086	0.129021	0.156222	0.137676		0.220002	0.202814	0.222189	0.179197	0.226285	0.245445		0.073411	0.089123	0.075415	0.07507	0.09266	0.079672		0.222081	0.209913	0.249734	0.184614	0.228192	0.281118		0.230034	0.091568	0.166579	0.335538	0.192218	0.656542		0.045134	0.04187	0.062381	0.05301	0.063618	0.084557
NHEJ	0.130346	-0.01663	0.065672	0.255951	0.099896	0.407555		0.0658	0.055717	0.0484	0.081182	0.047051	0.069439		0.122487	0.107816	0.128566	0.09853	0.114632	0.127462		0.03733	0.043232	0.035954	0.047638	0.039375	0.046644		0.142722	0.121209	0.152563	0.116864	0.130315	0.173047		0.119456	-0.0319	0.061274	0.24529	0.079696	0.410445		0.019125	0.014364	0.02994	0.025872	0.012193	0.028618

## Sheet: Fig 2h
	53BP1si	BRCA1si
Adjacent.SNVs	-0.25	0.112086
Adjacent.Del	-0.09944	0.07846
Distant.SNVs	0.246089	-0.25
Distant.Del	0.06655	-0.23554

## Sheet: Fig 2i
	Uncut									HR:HR									HR:NHEJ									NHEJ:NHEJ
DSB	0.000882	-0.00143	-9.76e-05	-0.0002	0.000176	-0.00015				0.026949	0.033388	0.027615	0.03447	0.030429	0.031249				0.00329	0.003096	0.006687	0.009556	0.006666	0.005191				0.003443	0.000656	0.002205	0.004904	0.002796	-0.00134
										Uncut vs HR: p-value=2.19021562871342E-06									Uncut vs HR:NHEJ: p-value=0.0010365174496187									Uncut vs NHEJ: p-value=0.0409955550964817

## Sheet: Fig 2j
	CTRL_CHR1	CTRL_CHR12	CTRL_EEF1A1	CTRL_PTMAp	CTRL_ZNF425	HR11b	HR15	HR17	HR18	HR19b	HR20	HR24d	HR2b	HR5	HR9b	NH14d	NH1e	NH25d	NH28d	NH8d	NHEJ11	NHEJ15	NHEJ22	NHEJ27	NHEJ4
CTRL_CHR1	NA	4.27706e-05	-0.000945433	0.000103978	0.000107672	-0.000771311	-0.000822419	-5.81401e-05	-0.000503039	-0.000360814	-0.000611562	-0.00030219	-0.00106777	-0.000204881	-0.000929833	-0.00051698	0.000558032	-0.000709088	-0.000691244	-0.000246499	-0.000384295	-3.73033e-05	-0.00032751	-5.60277e-05	-0.000448766
CTRL_CHR12	4.27706e-05	NA	-1.48372e-05	-4.71615e-05	-5.28125e-05	0.000142668	-0.000167155	-0.000110037	-0.000471565	-0.000809024	-6.82231e-05	-0.000320056	0.00016897	-0.000230023	-0.000707325	-0.000241347	-0.000852504	-0.000331422	-0.000555074	1.94109e-05	-0.000185463	-0.000417477	-0.000208939	-0.000698039	-0.000282459
CTRL_EEF1A1	-0.000945433	-1.48372e-05	NA	-0.000276388	-0.000445104	-0.000544877	-0.00119572	7.02025e-05	7.99738e-05	-3.97349e-05	-0.000462886	-0.00017957	-0.000909139	-0.000934142	1.96909e-05	-0.000199917	-0.000223187	-0.000318787	-0.000152014	-0.000347033	-0.00036785	0.000262677	-0.000259742	-0.000390004	-7.87694e-05
CTRL_PTMAp	0.000103978	-4.71615e-05	-0.000276388	NA	-0.00130071	-0.000718625	-0.00129429	-0.000778461	-0.000946689	-0.00101476	-0.000415227	-0.000546952	-0.00143848	-0.000970646	-0.000806474	-0.000223937	-0.000605937	-0.000119992	-0.00145819	-0.0012266	-0.000773239	-0.000641446	-0.000146619	-7.27454e-05	-0.000921676
CTRL_ZNF425	0.000107672	-5.28125e-05	-0.000445104	-0.00130071	NA	-0.00012606	0.00201018	-0.000709551	-0.000940395	-0.000294243	0.000233256	-0.00034633	-0.000404888	-0.000185777	-0.000284633	-0.000345822	-0.000233796	-0.00108273	-6.60431e-05	1.61373e-06	-0.00471708	-0.000215939	-0.000382657	-0.000165357	-0.000303969
HR11b	-0.000771311	0.000142668	-0.000544877	-0.000718625	-0.00012606	NA	0.000160288	0.00158177	0.00198187	-8.70172e-05	-0.000455649	-3.52088e-05	0.000652834	0.00101455	0.000597225	0.000440585	0.000212279	0.00137901	0.0080224	-6.61862e-05	0.011459	0.000580371	-7.43473e-05	0.00351353	0.000456706
HR15	-0.000822419	-0.000167155	-0.00119572	-0.00129429	0.00201018	0.000160288	NA	0.268332	0.0331237	-0.0002125	0.0140207	0.000985779	0.000774233	0.00153492	0.00184326	0.000358602	0.00027145	0.000568787	-4.94307e-05	0.000431632	0.000679218	0.000532615	-0.000201865	0.000965738	0.000318829
HR17	-5.81401e-05	-0.000110037	7.02025e-05	-0.000778461	-0.000709551	0.00158177	0.268332	NA	0.479564	0.00289244	0.24339	0.0117219	0.0129186	0.0253964	0.0194072	0.0038325	0.00615963	0.00318598	0.0202379	0.00954331	0.00494433	0.00398109	0.000154815	0.0122438	0.00756817
HR18	-0.000503039	-0.000471565	7.99738e-05	-0.000946689	-0.000940395	0.00198187	0.0331237	0.479564	NA	0.00115508	0.0352069	0.00236419	0.00177987	0.00487115	0.00224117	0.000196706	0.000620458	0.00031687	0.0744113	0.0172712	0.00126266	0.000221891	-0.00026731	0.00439609	0.000847433
HR19b	-0.000360814	-0.000809024	-3.97349e-05	-0.00101476	-0.000294243	-8.70172e-05	-0.0002125	0.00289244	0.00115508	NA	0.0273735	0.00322614	0.00115782	0.00389163	0.00142419	-0.000937233	4.85741e-05	0.00146952	0.00250434	0.00129974	0.00164204	0.000344825	-0.000443932	0.00174022	0.000847394
HR20	-0.000611562	-6.82231e-05	-0.000462886	-0.000415227	0.000233256	-0.000455649	0.0140207	0.24339	0.0352069	0.0273735	NA	0.0066107	0.00262826	0.00894074	0.0074881	0.00182256	0.0023212	0.00109026	-0.00610453	0.00756138	0.00413151	0.00177908	4.47288e-05	0.0314532	0.00214563
HR24d	-0.00030219	-0.000320056	-0.00017957	-0.000546952	-0.00034633	-3.52088e-05	0.000985779	0.0117219	0.00236419	0.00322614	0.0066107	NA	0.035986	0.0169127	0.00398439	0.00118992	0.00167367	0.040108	0.00345002	0.00183079	-0.000706311	0.00492752	-0.000377933	0.00874314	0.00180686
HR2b	-0.00106777	0.00016897	-0.000909139	-0.00143848	-0.000404888	0.000652834	0.000774233	0.0129186	0.00177987	0.00115782	0.00262826	0.035986	NA	0.0402687	0.00776994	0.00131092	0.00312065	0.00639985	0.00867461	0.0035883	0.000303084	0.00161717	-0.000238552	0.00422294	0.00369668
HR5	-0.000204881	-0.000230023	-0.000934142	-0.000970646	-0.000185777	0.00101455	0.00153492	0.0253964	0.00487115	0.00389163	0.00894074	0.0169127	0.0402687	NA	0.014008	0.000710138	0.006358	0.00474207	0.00784248	0.00686899	0.00508242	0.00473015	0.00252973	0.00497917	0.0067443
HR9b	-0.000929833	-0.000707325	1.96909e-05	-0.000806474	-0.000284633	0.000597225	0.00184326	0.0194072	0.00224117	0.00142419	0.0074881	0.00398439	0.00776994	0.014008	NA	0.000988392	0.00335432	0.0018547	0.0778646	0.00141424	0.00248185	0.00252265	-0.000690765	0.00283898	0.0929097
NH14d	-0.00051698	-0.000241347	-0.000199917	-0.000223937	-0.000345822	0.000440585	0.000358602	0.0038325	0.000196706	-0.000937233	0.00182256	0.00118992	0.00131092	0.000710138	0.000988392	NA	0.0115298	0.000233944	0.000413138	-0.000258415	-0.000310401	8.73167e-05	-0.000330244	-0.000391559	-9.06596e-05
NH1e	0.000558032	-0.000852504	-0.000223187	-0.000605937	-0.000233796	0.000212279	0.00027145	0.00615963	0.000620458	4.85741e-05	0.0023212	0.00167367	0.00312065	0.006358	0.00335432	0.0115298	NA	0.00109659	0.00189853	0.000692627	0.00112604	0.00393112	-0.000358461	0.000751023	0.00149724
NH25d	-0.000709088	-0.000331422	-0.000318787	-0.000119992	-0.00108273	0.00137901	0.000568787	0.00318598	0.00031687	0.00146952	0.00109026	0.040108	0.00639985	0.00474207	0.0018547	0.000233944	0.00109659	NA	-0.000145275	0.000482516	0.00117345	0.00141016	-0.000103472	0.000333778	0.00308785
NH28d	-0.000691244	-0.000555074	-0.000152014	-0.00145819	-6.60431e-05	0.0080224	-4.94307e-05	0.0202379	0.0744113	0.00250434	-0.00610453	0.00345002	0.00867461	0.00784248	0.0778646	0.000413138	0.00189853	-0.000145275	NA	0.0020222	0.0224228	0.00183791	-0.000202669	0.028747	0.0148429
NH8d	-0.000246499	1.94109e-05	-0.000347033	-0.0012266	1.61373e-06	-6.61862e-05	0.000431632	0.00954331	0.0172712	0.00129974	0.00756138	0.00183079	0.0035883	0.00686899	0.00141424	-0.000258415	0.000692627	0.000482516	0.0020222	NA	0.00205075	0.000505364	-0.000333834	0.000843703	0.000935567
NHEJ11	-0.000384295	-0.000185463	-0.00036785	-0.000773239	-0.00471708	0.011459	0.000679218	0.00494433	0.00126266	0.00164204	0.00413151	-0.000706311	0.000303084	0.00508242	0.00248185	-0.000310401	0.00112604	0.00117345	0.0224228	0.00205075	NA	0.000386474	-0.00089087	0.00325958	0.000330222
NHEJ15	-3.73033e-05	-0.000417477	0.000262677	-0.000641446	-0.000215939	0.000580371	0.000532615	0.00398109	0.000221891	0.000344825	0.00177908	0.00492752	0.00161717	0.00473015	0.00252265	8.73167e-05	0.00393112	0.00141016	0.00183791	0.000505364	0.000386474	NA	0.000162853	0.00949698	0.00112155
NHEJ22	-0.00032751	-0.000208939	-0.000259742	-0.000146619	-0.000382657	-7.43473e-05	-0.000201865	0.000154815	-0.00026731	-0.000443932	4.47288e-05	-0.000377933	-0.000238552	0.00252973	-0.000690765	-0.000330244	-0.000358461	-0.000103472	-0.000202669	-0.000333834	-0.00089087	0.000162853	NA	-0.000709493	-0.000760124
NHEJ27	-5.60277e-05	-0.000698039	-0.000390004	-7.27454e-05	-0.000165357	0.00351353	0.000965738	0.0122438	0.00439609	0.00174022	0.0314532	0.00874314	0.00422294	0.00497917	0.00283898	-0.000391559	0.000751023	0.000333778	0.028747	0.000843703	0.00325958	0.00949698	-0.000709493	NA	0.00217715
NHEJ4	-0.000448766	-0.000282459	-7.87694e-05	-0.000921676	-0.000303969	0.000456706	0.000318829	0.00756817	0.000847433	0.000847394	0.00214563	0.00180686	0.00369668	0.0067443	0.0929097	-9.06596e-05	0.00149724	0.00308785	0.0148429	0.000935567	0.000330222	0.00112155	-0.000760124	0.00217715	NA

## Sheet: Fig 2k
HR:HR	HR:NHEJ	NHEJ:NHEJ
0.171218	0.079598	0.00029

[truncated: 39 more sheets: Fig 3a, Fig 3d, Fig 4c, Fig 4d, Fig 4e, Fig 4g, Fig 4h, Fig 5d, Fig 5e, Fig 5f, Fig 5g, Fig 5i, Fig 6a, Fig 6f, Fig 6g, Fig 6h, Fig 6i, Fig 6j, Fig 7d, Fig 7f …]
